# Supplementary material for: Benefits of Group Foraging Depend on Prey Type in a Small Marine Predator, the Little Penguin
Source: PLoS One. 2015 Dec 16;10(12):e0144297. doi: 10.1371/journal.pone.0144297 (PMC4682954; doi:10.1371/journal.pone.0144297)
Supplement: S1 Data — (CSV) [file pone.0144297.s002.csv]

preygroup	B_ID	patch	div.ppat	avc.pdiv	groupsize	tot.cat.ppat	timeatpatch	colony	assoc	energykJpgram	preygrams	TotalGE	GEperDiv
anchovygroup	GI-LP0068-(1)CAM	47	1	1	1	1	1	GI	0	5.2	5.5	28.6	28.6
anchovygroup	GI-LP0068-(1)CAM	52	1	2	1	2	8	GI	0	5.2	5.5	28.6	57.2
anchovygroup	GI-LP0068-(1)CAM	54	1	3	1	3	8	GI	0	5.2	5.5	28.6	85.8
anchovygroup	GI-LP0068-(1)CAM	76	2	1	1	2	9	GI	0	5.2	5.5	28.6	28.6
anchovygroup	GI-LP0156-(1)CAM	1	1	1	1	1	2	GI	0	5.2	5.5	28.6	28.6
anchovygroup	GI-LP0156-(1)CAM	3	1	1	1	1	5	GI	0	5.2	5.5	28.6	28.6
anchovygroup	GI-LP0156-(1)CAM	4	6	0.5	1	3	255	GI	0	5.2	5.5	28.6	14.3
anchovygroup	GI-LP0156-(1)CAM	5	1	2	1	2	5	GI	0	5.2	5.5	28.6	57.2
anchovygroup	GI-LP0222-(1)CAM	8	1	1	1	1	6	GI	0	5.2	5.5	28.6	28.6
anchovygroup	LB-LP0100-(1)CAM	4	1	2	1	2	11	LB	0	5.2	5.5	28.6	57.2
anchovygroup	LB-LP0100-(1)CAM	5	1	1	1	1	4	LB	0	5.2	5.5	28.6	28.6
anchovygroup	LB-LP0100-(1)CAM	7	1	1	1	1	5	LB	0	5.2	5.5	28.6	28.6
anchovysolitary	GI-LP0068-(1)CAM	5	2	1	1	2	20	GI	0	5.2	5.5	28.6	28.6
anchovysolitary	GI-LP0068-(1)CAM	6	1	1	1	1	1	GI	0	5.2	5.5	28.6	28.6
anchovysolitary	GI-LP0068-(1)CAM	7	1	1	1	1	1	GI	0	5.2	5.5	28.6	28.6
anchovysolitary	GI-LP0068-(1)CAM	8	1	1	1	1	1	GI	0	5.2	5.5	28.6	28.6
anchovysolitary	GI-LP0068-(1)CAM	9	1	1	1	1	1	GI	0	5.2	5.5	28.6	28.6
anchovysolitary	GI-LP0068-(1)CAM	10	1	1	1	1	1	GI	0	5.2	5.5	28.6	28.6
anchovysolitary	GI-LP0068-(1)CAM	11	1	1	1	1	1	GI	0	5.2	5.5	28.6	28.6
anchovysolitary	GI-LP0068-(1)CAM	12	1	1	1	1	5	GI	0	5.2	5.5	28.6	28.6
anchovysolitary	GI-LP0068-(1)CAM	14	1	1	1	1	1	GI	0	5.2	5.5	28.6	28.6
anchovysolitary	GI-LP0068-(1)CAM	15	1	1	1	1	1	GI	0	5.2	5.5	28.6	28.6
anchovysolitary	GI-LP0068-(1)CAM	16	1	1	1	1	2	GI	0	5.2	5.5	28.6	28.6
anchovysolitary	GI-LP0068-(1)CAM	17	1	1	1	1	1	GI	0	5.2	5.5	28.6	28.6
anchovysolitary	GI-LP0068-(1)CAM	18	1	1	1	1	1	GI	0	5.2	5.5	28.6	28.6
anchovysolitary	GI-LP0068-(1)CAM	19	1	1	1	1	2	GI	0	5.2	5.5	28.6	28.6
anchovysolitary	GI-LP0068-(1)CAM	20	1	1	1	1	1	GI	0	5.2	5.5	28.6	28.6
anchovysolitary	GI-LP0068-(1)CAM	21	1	1	1	1	1	GI	0	5.2	5.5	28.6	28.6
anchovysolitary	GI-LP0068-(1)CAM	22	1	1	1	1	1	GI	0	5.2	5.5	28.6	28.6
anchovysolitary	GI-LP0068-(1)CAM	23	1	1	1	1	1	GI	0	5.2	5.5	28.6	28.6
anchovysolitary	GI-LP0068-(1)CAM	24	1	1	1	1	4	GI	0	5.2	5.5	28.6	28.6
anchovysolitary	GI-LP0068-(1)CAM	25	1	1	1	1	1	GI	0	5.2	5.5	28.6	28.6
anchovysolitary	GI-LP0068-(1)CAM	26	1	1	1	1	2	GI	0	5.2	5.5	28.6	28.6
anchovysolitary	GI-LP0068-(1)CAM	32	1	2	1	2	10	GI	0	5.2	5.5	28.6	57.2
anchovysolitary	GI-LP0068-(1)CAM	33	1	1	1	1	3	GI	0	5.2	5.5	28.6	28.6
anchovysolitary	GI-LP0068-(1)CAM	34	1	2	1	2	5	GI	0	5.2	5.5	28.6	57.2
anchovysolitary	GI-LP0068-(1)CAM	35	1	1	1	1	2	GI	0	5.2	5.5	28.6	28.6
anchovysolitary	GI-LP0068-(1)CAM	36	1	2	1	2	4	GI	0	5.2	5.5	28.6	57.2
anchovysolitary	GI-LP0068-(1)CAM	37	1	1	1	1	3	GI	0	5.2	5.5	28.6	28.6
anchovysolitary	GI-LP0068-(1)CAM	38	1	1	1	1	1	GI	0	5.2	5.5	28.6	28.6
anchovysolitary	GI-LP0068-(1)CAM	41	1	1	1	1	2	GI	0	5.2	5.5	28.6	28.6
anchovysolitary	GI-LP0068-(1)CAM	42	1	1	1	1	2	GI	0	5.2	5.5	28.6	28.6
anchovysolitary	GI-LP0068-(1)CAM	43	1	1	1	1	2	GI	0	5.2	5.5	28.6	28.6
anchovysolitary	GI-LP0068-(1)CAM	44	1	1	1	1	2	GI	0	5.2	5.5	28.6	28.6
anchovysolitary	GI-LP0068-(1)CAM	45	1	1	1	1	1	GI	0	5.2	5.5	28.6	28.6
anchovysolitary	GI-LP0068-(1)CAM	46	1	1	1	1	1	GI	0	5.2	5.5	28.6	28.6
anchovysolitary	GI-LP0068-(1)CAM	60	1	2	1	2	22	GI	0	5.2	5.5	28.6	57.2
anchovysolitary	GI-LP0068-(1)CAM	63	1	1	1	1	1	GI	0	5.2	5.5	28.6	28.6
anchovysolitary	GI-LP0156-(1)CAM	6	1	1	1	1	1	GI	0	5.2	5.5	28.6	28.6
anchovysolitary	GI-LP0211-(1)CAM	2	1	1	1	1	1	GI	0	5.2	5.5	28.6	28.6
anchovysolitary	GI-LP0214-(1)CAM	21	1	1	1	1	1	GI	0	5.2	5.5	28.6	28.6
anchovysolitary	GI-LP0214-(1)CAM	22	1	1	1	1	1	GI	0	5.2	5.5	28.6	28.6
anchovysolitary	GI-LP0218-(1)CAM	13	1	1	1	1	1	GI	0	5.2	5.5	28.6	28.6
anchovysolitary	GI-LP0218-(1)CAM	14	1	1	1	1	1	GI	0	5.2	5.5	28.6	28.6
anchovysolitary	GI-LP0218-(1)CAM	15	1	1	1	1	1	GI	0	5.2	5.5	28.6	28.6
anchovysolitary	GI-LP0218-(1)CAM	16	1	1	1	1	1	GI	0	5.2	5.5	28.6	28.6
anchovysolitary	GI-LP0218-(1)CAM	22	1	1	1	1	1	GI	0	5.2	5.5	28.6	28.6
anchovysolitary	GI-LP0218-(1)CAM	23	1	1	1	1	1	GI	0	5.2	5.5	28.6	28.6
anchovysolitary	GI-LP0218-(1)CAM	24	1	1	1	1	1	GI	0	5.2	5.5	28.6	28.6
anchovysolitary	GI-LP0218-(1)CAM	25	1	1	1	1	1	GI	0	5.2	5.5	28.6	28.6
anchovysolitary	GI-LP0218-(1)CAM	34	1	1	1	1	1	GI	0	5.2	5.5	28.6	28.6
anchovysolitary	GI-LP0218-(1)CAM	35	1	1	1	1	1	GI	0	5.2	5.5	28.6	28.6
anchovysolitary	GI-LP0218-(1)CAM	36	1	1	1	1	1	GI	0	5.2	5.5	28.6	28.6
anchovysolitary	LB-LP0100-(1)CAM	6	1	1	1	1	1	LB	0	5.2	5.5	28.6	28.6
anchovysolitary	LB-LP0128-(1)CAM	1	1	2	1	2	2	LB	0	5.2	5.5	28.6	57.2
anchovysolitary	LB-LP0145-(1)CAM	1	1	1	1	1	3	LB	0	5.2	5.5	28.6	28.6
anchovysolitary	LB-LP0145-(1)CAM	2	1	1	1	1	2	LB	0	5.2	5.5	28.6	28.6
anchovysolitary	LB-LP0152-(1)CAM	3	1	1	1	1	1	LB	0	5.2	5.5	28.6	28.6
anchovysolitary	LB-LP0152-(1)CAM	5	1	1	1	1	1	LB	0	5.2	5.5	28.6	28.6
anchovysolitary	LB-LP0153-(1)CAM	6	1	1	1	1	1	LB	0	5.2	5.5	28.6	28.6
jellyfishgroup	GI-LP0211-(1)CAM	1	8	2	1	16	520	GI	0	0.4	88	35.2	70.4
jellyfishgroup	GI-LP0211-(1)CAM	3	1	1	1	1	48	GI	0	0.4	88	35.2	35.2
jellyfishgroup	GI-LP0211-(1)CAM	4	1	2	1	2	57	GI	0	0.4	88	35.2	70.4
jellyfishgroup	GI-LP0211-(1)CAM	7	1	2	1	2	25	GI	0	0.4	88	35.2	70.4
jellyfishgroup	GI-LP0214-(1)CAM	17	1	2	1	2	8	GI	0	0.4	88	35.2	70.4
jellyfishgroup	GI-LP0217-(1)CAM	2	1	2	1	2	3	GI	0	0.4	88	35.2	70.4
jellyfishgroup	LB-LP0063-(1)CAM	5	1	2	1	2	6	LB	0	0.4	88	35.2	70.4
jellyfishgroup	LB-LP0063-(1)CAM	18	1	2	1	2	31	LB	0	0.4	88	35.2	70.4
jellyfishsolitary	GI-LP0068-(1)CAM	2	1	1	1	1	1	GI	0	0.4	88	35.2	35.2
jellyfishsolitary	GI-LP0068-(1)CAM	3	1	1	1	1	3	GI	0	0.4	88	35.2	35.2
jellyfishsolitary	GI-LP0211-(1)CAM	5	1	1	1	1	17	GI	0	0.4	88	35.2	35.2
jellyfishsolitary	GI-LP0211-(1)CAM	6	1	1	1	1	4	GI	0	0.4	88	35.2	35.2
jellyfishsolitary	GI-LP0211-(1)CAM	8	1	1	1	1	2	GI	0	0.4	88	35.2	35.2
jellyfishsolitary	GI-LP0213-(1)CAM	1	1	1	1	1	6	GI	0	0.4	88	35.2	35.2
jellyfishsolitary	GI-LP0214-(1)CAM	1	1	1	1	1	5	GI	0	0.4	88	35.2	35.2
jellyfishsolitary	GI-LP0214-(1)CAM	2	1	1	1	1	2	GI	0	0.4	88	35.2	35.2
jellyfishsolitary	GI-LP0214-(1)CAM	3	1	1	1	1	4	GI	0	0.4	88	35.2	35.2
jellyfishsolitary	GI-LP0214-(1)CAM	5	1	1	1	1	3	GI	0	0.4	88	35.2	35.2
jellyfishsolitary	GI-LP0214-(1)CAM	7	1	1	1	1	4	GI	0	0.4	88	35.2	35.2
jellyfishsolitary	GI-LP0214-(1)CAM	9	1	1	1	1	4	GI	0	0.4	88	35.2	35.2
jellyfishsolitary	GI-LP0214-(1)CAM	10	1	1	1	1	9	GI	0	0.4	88	35.2	35.2
jellyfishsolitary	GI-LP0214-(1)CAM	12	1	1	1	1	5	GI	0	0.4	88	35.2	35.2
jellyfishsolitary	GI-LP0214-(1)CAM	13	1	1	1	1	15	GI	0	0.4	88	35.2	35.2
jellyfishsolitary	GI-LP0214-(1)CAM	14	1	1	1	1	2	GI	0	0.4	88	35.2	35.2
jellyfishsolitary	GI-LP0214-(1)CAM	15	1	1	1	1	4	GI	0	0.4	88	35.2	35.2
jellyfishsolitary	GI-LP0214-(1)CAM	16	1	1	1	1	8	GI	0	0.4	88	35.2	35.2
jellyfishsolitary	GI-LP0214-(1)CAM	18	1	1	1	1	2	GI	0	0.4	88	35.2	35.2
jellyfishsolitary	GI-LP0214-(1)CAM	19	1	1	1	1	3	GI	0	0.4	88	35.2	35.2
jellyfishsolitary	GI-LP0214-(1)CAM	20	1	1	1	1	4	GI	0	0.4	88	35.2	35.2
jellyfishsolitary	GI-LP0215-(1)CAM	1	1	1	1	1	4	GI	0	0.4	88	35.2	35.2
jellyfishsolitary	GI-LP0215-(1)CAM	2	1	1	1	1	4	GI	0	0.4	88	35.2	35.2
jellyfishsolitary	GI-LP0215-(1)CAM	3	1	1	1	1	4	GI	0	0.4	88	35.2	35.2
jellyfishsolitary	GI-LP0215-(1)CAM	4	1	1	1	1	8	GI	0	0.4	88	35.2	35.2
jellyfishsolitary	GI-LP0215-(1)CAM	5	1	1	1	1	3	GI	0	0.4	88	35.2	35.2
jellyfishsolitary	GI-LP0215-(1)CAM	6	1	1	1	1	2	GI	0	0.4	88	35.2	35.2
jellyfishsolitary	GI-LP0215-(1)CAM	7	1	1	1	1	4	GI	0	0.4	88	35.2	35.2
jellyfishsolitary	GI-LP0215-(1)CAM	8	1	1	1	1	2	GI	0	0.4	88	35.2	35.2
jellyfishsolitary	GI-LP0215-(1)CAM	9	1	1	1	1	2	GI	0	0.4	88	35.2	35.2
jellyfishsolitary	GI-LP0217-(1)CAM	1	1	1	1	1	1	GI	0	0.4	88	35.2	35.2
jellyfishsolitary	LB-LP0063-(1)CAM	6	1	1	1	1	2	LB	0	0.4	88	35.2	35.2
jellyfishsolitary	LB-LP0063-(1)CAM	7	1	1	1	1	4	LB	0	0.4	88	35.2	35.2
jellyfishsolitary	LB-LP0063-(1)CAM	8	1	1	1	1	3	LB	0	0.4	88	35.2	35.2
jellyfishsolitary	LB-LP0063-(1)CAM	9	1	1	1	1	3	LB	0	0.4	88	35.2	35.2
jellyfishsolitary	LB-LP0063-(1)CAM	10	1	1	1	1	1	LB	0	0.4	88	35.2	35.2
jellyfishsolitary	LB-LP0063-(1)CAM	12	1	1	1	1	3	GI	0	0.4	88	35.2	35.2
jellyfishsolitary	LB-LP0063-(1)CAM	14	1	1	1	1	7	LB	0	0.4	88	35.2	35.2
jellyfishsolitary	LB-LP0063-(1)CAM	15	1	1	1	1	1	LB	0	0.4	88	35.2	35.2
jellyfishsolitary	LB-LP0063-(1)CAM	16	1	1	1	1	4	LB	0	0.4	88	35.2	35.2
jellyfishsolitary	LB-LP0063-(1)CAM	17	1	1	1	1	5	LB	0	0.4	88	35.2	35.2
jellyfishsolitary	LB-LP0063-(1)CAM	19	1	1	1	1	6	LB	0	0.4	88	35.2	35.2
jellyfishsolitary	LB-LP0063-(1)CAM	20	1	1	1	1	8	LB	0	0.4	88	35.2	35.2
jellyfishsolitary	LB-LP0063-(1)CAM	21	1	1	1	1	6	LB	0	0.4	88	35.2	35.2
jellyfishsolitary	LB-LP0063-(1)CAM	22	1	1	1	1	5	LB	0	0.4	88	35.2	35.2
jellyfishsolitary	LB-LP0063-(1)CAM	23	1	1	1	1	1	LB	0	0.4	88	35.2	35.2
jellyfishsolitary	LB-LP0063-(1)CAM	24	1	1	1	1	1	LB	0	0.4	88	35.2	35.2
jellyfishsolitary	LB-LP0063-(1)CAM	25	1	1	1	1	1	LB	0	0.4	88	35.2	35.2
jellyfishsolitary	LB-LP0063-(1)CAM	26	1	1	1	1	1	LB	0	0.4	88	35.2	35.2
jellyfishsolitary	LB-LP0128-(1)CAM	2	1	1	1	1	12	LB	0	0.4	88	35.2	35.2
jellyfishsolitary	LB-LP0128-(1)CAM	3	1	1	1	1	4	LB	0	0.4	88	35.2	35.2
jellyfishsolitary	LB-LP0130-(1)CAM	1	1	1	1	1	3	LB	0	0.4	88	35.2	35.2
jellyfishsolitary	LB-LP0130-(1)CAM	2	1	1	1	1	1	LB	0	0.4	88	35.2	35.2
jellyfishsolitary	LB-LP0130-(1)CAM	3	1	1	1	1	2	LB	0	0.4	88	35.2	35.2
jellyfishsolitary	LB-LP0130-(1)CAM	5	1	1	1	1	2	LB	0	0.4	88	35.2	35.2
jellyfishsolitary	LB-LP0130-(1)CAM	6	1	1	1	1	2	LB	0	0.4	88	35.2	35.2
jellyfishsolitary	LB-LP0130-(1)CAM	7	1	1	1	1	3	LB	0	0.4	88	35.2	35.2
jellyfishsolitary	LB-LP0130-(1)CAM	8	1	1	1	1	2	LB	0	0.4	88	35.2	35.2
jellyfishsolitary	LB-LP0145-(1)CAM	3	1	1	1	1	7	LB	0	0.4	88	35.2	35.2
jellyfishsolitary	LB-LP0145-(1)CAM	4	1	1	1	1	2	LB	0	0.4	88	35.2	35.2
jellyfishsolitary	LB-LP0145-(1)CAM	5	1	1	1	1	2	LB	0	0.4	88	35.2	35.2
jellyfishsolitary	LB-LP0145-(1)CAM	6	1	1	1	1	2	LB	0	0.4	88	35.2	35.2
jellyfishsolitary	LB-LP0145-(1)CAM	7	1	1	1	1	3	LB	0	0.4	88	35.2	35.2
jellyfishsolitary	LB-LP0145-(1)CAM	8	1	1	1	1	1	LB	0	0.4	88	35.2	35.2
jellyfishsolitary	LB-LP0145-(1)CAM	10	1	1	1	1	2	LB	0	0.4	88	35.2	35.2
jellyfishsolitary	LB-LP0145-(1)CAM	11	1	1	1	1	1	LB	0	0.4	88	35.2	35.2
jellyfishsolitary	LB-LP0150-(1)CAM	1	1	1	1	1	3	LB	0	0.4	88	35.2	35.2
jellyfishsolitary	LB-LP0152-(1)CAM	1	1	1	1	1	4	LB	0	0.4	88	35.2	35.2
jellyfishsolitary	LB-LP0152-(1)CAM	2	1	1	1	1	6	LB	0	0.4	88	35.2	35.2
jellyfishsolitary	LB-LP0152-(1)CAM	4	1	1	1	1	3	LB	0	0.4	88	35.2	35.2
small crustaceagroup	LB-LP0063-(1)CAM	13	1	5	1	5	6	LB	0	3	2.22E-02	6.66E-02	3.33E-01
small crustaceagroup	LB-LP0153-(1)CAM	7	1	11	1	11	9	LB	0	3	2.22E-02	6.66E-02	0.7326
spratgroup	GI-LP0216-(1)CAM	3	1	2	1	2	14	GI	0	5	2.6	13	26
spratgroup	GI-LP0218-(1)CAM	17	2	1	1	2	19	GI	0	5	2.6	13	13
spratgroup	GI-LP0218-(1)CAM	18	2	2	1	4	21	GI	0	5	2.6	13	26
spratgroup	GI-LP0220-(1)CAM	12	1	3	1	3	4	GI	0	5	2.6	13	39
spratgroup	GI-LP0222-(1)CAM	1	1	4	1	4	17	GI	0	5	2.6	13	52
spratgroup	GI-LP0222-(1)CAM	5	2	1	1	2	23	GI	0	5	2.6	13	13
spratsolitary	GI-LP0216-(1)CAM	5	1	1	1	1	1	GI	0	5	2.6	13	13
spratsolitary	GI-LP0218-(1)CAM	19	1	1	1	1	1	GI	0	5	2.6	13	13
spratsolitary	GI-LP0218-(1)CAM	20	1	1	1	1	1	GI	0	5	2.6	13	13
spratsolitary	GI-LP0218-(1)CAM	28	1	1	1	1	1	GI	0	5	2.6	13	13
spratsolitary	GI-LP0218-(1)CAM	33	1	1	1	1	1	GI	0	5	2.6	13	13
spratsolitary	GI-LP0220-(1)CAM	1	2	1	1	2	11	GI	0	5	2.6	13	13
spratsolitary	GI-LP0220-(1)CAM	7	1	1	1	1	1	GI	0	5	2.6	13	13
spratsolitary	GI-LP0220-(1)CAM	8	1	1	1	1	1	GI	0	5	2.6	13	13
spratsolitary	GI-LP0220-(1)CAM	11	1	1	1	1	1	GI	0	5	2.6	13	13
spratsolitary	GI-LP0220-(1)CAM	13	1	1	1	1	1	GI	0	5	2.6	13	13
spratsolitary	GI-LP0220-(1)CAM	14	1	1	1	1	1	GI	0	5	2.6	13	13
spratsolitary	GI-LP0222-(1)CAM	2	1	1	1	1	1	GI	0	5	2.6	13	13
whitebaitgroup	GI-LP0068-(1)CAM	50	1	2	1	2	17	GI	0	2.2	0.92	2.024	4.048
whitebaitgroup	GI-LP0068-(1)CAM	51	1	2	1	2	1	GI	0	2.2	0.92	2.024	4.048
whitebaitgroup	GI-LP0068-(1)CAM	62	1	2	1	2	7	GI	0	2.2	0.92	2.024	4.048
whitebaitgroup	GI-LP0068-(1)CAM	67	1	2	1	2	7	GI	0	2.2	0.92	2.024	4.048
whitebaitgroup	GI-LP0068-(1)CAM	70	1	4	1	4	17	GI	0	2.2	0.92	2.024	8.096
whitebaitgroup	GI-LP0068-(1)CAM	78	1	1	1	1	7	GI	0	2.2	0.92	2.024	2.024
whitebaitgroup	GI-LP0217-(1)CAM	3	1	1	1	1	7	GI	0	2.2	0.92	2.024	2.024
whitebaitgroup	GI-LP0217-(1)CAM	5	1	1	1	1	7	GI	0	2.2	0.92	2.024	2.024
whitebaitgroup	GI-LP0217-(1)CAM	6	1	1	1	1	1	GI	0	2.2	0.92	2.024	2.024
whitebaitgroup	GI-LP0217-(1)CAM	7	115	1.12173913	1	129	1719	GI	0	2.2	0.92	2.024	2.270399999
whitebaitgroup	GI-LP0217-(1)CAM	8	1	1	1	1	1	GI	0	2.2	0.92	2.024	2.024
whitebaitgroup	GI-LP0217-(1)CAM	10	14	1.714285714	1	24	162	GI	0	2.2	0.92	2.024	3.469714285
whitebaitgroup	GI-LP0217-(1)CAM	11	1	1	1	1	2	GI	0	2.2	0.92	2.024	2.024
whitebaitgroup	GI-LP0217-(1)CAM	12	3	0.666666667	1	2	59	GI	0	2.2	0.92	2.024	1.349333334
whitebaitgroup	GI-LP0217-(1)CAM	13	1	2	1	2	2	GI	0	2.2	0.92	2.024	4.048
whitebaitgroup	GI-LP0217-(1)CAM	14	1	2	1	2	21	GI	0	2.2	0.92	2.024	4.048
whitebaitgroup	GI-LP0217-(1)CAM	16	1	1	1	1	3	GI	0	2.2	0.92	2.024	2.024
whitebaitgroup	GI-LP0217-(1)CAM	18	3	1	1	3	32	GI	0	2.2	0.92	2.024	2.024
whitebaitgroup	GI-LP0217-(1)CAM	20	1	2	1	2	10	GI	0	2.2	0.92	2.024	4.048
whitebaitgroup	GI-LP0217-(1)CAM	22	1	2	1	2	4	GI	0	2.2	0.92	2.024	4.048
whitebaitgroup	GI-LP0217-(1)CAM	24	1	2	1	2	2	GI	0	2.2	0.92	2.024	4.048
whitebaitgroup	GI-LP0217-(1)CAM	26	13	0.769230769	1	10	156	GI	0	2.2	0.92	2.024	1.556923076
whitebaitgroup	GI-LP0217-(1)CAM	28	1	2	1	2	5	GI	0	2.2	0.92	2.024	4.048
whitebaitgroup	GI-LP0217-(1)CAM	29	1	2	1	2	8	GI	0	2.2	0.92	2.024	4.048
whitebaitgroup	GI-LP0217-(1)CAM	34	1	2	1	2	1	GI	0	2.2	0.92	2.024	4.048
whitebaitgroup	GI-LP0217-(1)CAM	36	1	1	1	1	7	GI	0	2.2	0.92	2.024	2.024
whitebaitgroup	GI-LP0217-(1)CAM	38	1	1	1	1	3	GI	0	2.2	0.92	2.024	2.024
whitebaitgroup	GI-LP0217-(1)CAM	40	1	3	1	3	7	GI	0	2.2	0.92	2.024	6.072
whitebaitgroup	GI-LP0217-(1)CAM	41	2	1.5	1	3	19	GI	0	2.2	0.92	2.024	3.036
whitebaitgroup	GI-LP0218-(1)CAM	7	1	2	1	2	5	GI	0	2.2	0.92	2.024	4.048
whitebaitgroup	GI-LP0218-(1)CAM	8	1	2	1	2	3	GI	0	2.2	0.92	2.024	4.048
whitebaitgroup	GI-LP0218-(1)CAM	9	1	4	1	4	11	GI	0	2.2	0.92	2.024	8.096
whitebaitsolitary	GI-LP0068-(1)CAM	27	1	1	1	1	5	GI	0	2.2	0.92	2.024	2.024
whitebaitsolitary	GI-LP0068-(1)CAM	28	1	1	1	1	2	GI	0	2.2	0.92	2.024	2.024
whitebaitsolitary	GI-LP0068-(1)CAM	29	1	1	1	1	2	GI	0	2.2	0.92	2.024	2.024
whitebaitsolitary	GI-LP0068-(1)CAM	31	1	1	1	1	2	GI	0	2.2	0.92	2.024	2.024
whitebaitsolitary	GI-LP0068-(1)CAM	49	1	1	1	1	1	GI	0	2.2	0.92	2.024	2.024
whitebaitsolitary	GI-LP0068-(1)CAM	57	1	1	1	1	1	GI	0	2.2	0.92	2.024	2.024
whitebaitsolitary	GI-LP0068-(1)CAM	58	1	1	1	1	1	GI	0	2.2	0.92	2.024	2.024
whitebaitsolitary	GI-LP0068-(1)CAM	59	1	1	1	1	1	GI	0	2.2	0.92	2.024	2.024
whitebaitsolitary	GI-LP0068-(1)CAM	61	1	2	1	2	2	GI	0	2.2	0.92	2.024	4.048
whitebaitsolitary	GI-LP0068-(1)CAM	64	1	2	1	2	10	GI	0	2.2	0.92	2.024	4.048
whitebaitsolitary	GI-LP0068-(1)CAM	65	1	1	1	1	1	GI	0	2.2	0.92	2.024	2.024
whitebaitsolitary	GI-LP0068-(1)CAM	68	1	1	1	1	2	GI	0	2.2	0.92	2.024	2.024
whitebaitsolitary	GI-LP0068-(1)CAM	69	1	1	1	1	1	GI	0	2.2	0.92	2.024	2.024
whitebaitsolitary	GI-LP0068-(1)CAM	71	1	1	1	1	1	GI	0	2.2	0.92	2.024	2.024
whitebaitsolitary	GI-LP0068-(1)CAM	72	1	1	1	1	3	GI	0	2.2	0.92	2.024	2.024
whitebaitsolitary	GI-LP0068-(1)CAM	73	1	2	1	2	23	GI	0	2.2	0.92	2.024	4.048
whitebaitsolitary	GI-LP0068-(1)CAM	74	1	1	1	1	1	GI	0	2.2	0.92	2.024	2.024
whitebaitsolitary	GI-LP0068-(1)CAM	75	1	1	1	1	1	GI	0	2.2	0.92	2.024	2.024
whitebaitsolitary	GI-LP0068-(1)CAM	77	1	1	1	1	1	GI	0	2.2	0.92	2.024	2.024
whitebaitsolitary	GI-LP0068-(1)CAM	80	1	1	1	1	1	GI	0	2.2	0.92	2.024	2.024
whitebaitsolitary	GI-LP0214-(1)CAM	4	1	1	1	1	3	GI	0	2.2	0.92	2.024	2.024
whitebaitsolitary	GI-LP0214-(1)CAM	6	1	1	1	1	3	GI	0	2.2	0.92	2.024	2.024
whitebaitsolitary	GI-LP0214-(1)CAM	8	1	1	1	1	4	GI	0	2.2	0.92	2.024	2.024
whitebaitsolitary	GI-LP0217-(1)CAM	15	1	1	1	1	1	GI	0	2.2	0.92	2.024	2.024
whitebaitsolitary	GI-LP0217-(1)CAM	17	1	1	1	1	1	GI	0	2.2	0.92	2.024	2.024
whitebaitsolitary	GI-LP0217-(1)CAM	19	1	1	1	1	1	GI	0	2.2	0.92	2.024	2.024
whitebaitsolitary	GI-LP0217-(1)CAM	21	1	1	1	1	1	GI	0	2.2	0.92	2.024	2.024
whitebaitsolitary	GI-LP0217-(1)CAM	23	1	1	1	1	1	GI	0	2.2	0.92	2.024	2.024
whitebaitsolitary	GI-LP0217-(1)CAM	25	1	1	1	1	1	GI	0	2.2	0.92	2.024	2.024
whitebaitsolitary	GI-LP0217-(1)CAM	27	1	1	1	1	1	GI	0	2.2	0.92	2.024	2.024
whitebaitsolitary	GI-LP0217-(1)CAM	30	1	1	1	1	1	GI	0	2.2	0.92	2.024	2.024
whitebaitsolitary	GI-LP0217-(1)CAM	31	1	1	1	1	1	GI	0	2.2	0.92	2.024	2.024
whitebaitsolitary	GI-LP0217-(1)CAM	32	1	1	1	1	4	GI	0	2.2	0.92	2.024	2.024
whitebaitsolitary	GI-LP0217-(1)CAM	33	1	1	1	1	1	GI	0	2.2	0.92	2.024	2.024
whitebaitsolitary	GI-LP0217-(1)CAM	35	1	1	1	1	3	GI	0	2.2	0.92	2.024	2.024
whitebaitsolitary	GI-LP0217-(1)CAM	42	1	1	1	1	1	GI	0	2.2	0.92	2.024	2.024
whitebaitsolitary	GI-LP0218-(1)CAM	1	1	1	1	1	1	GI	0	2.2	0.92	2.024	2.024
whitebaitsolitary	GI-LP0218-(1)CAM	6	1	1	1	1	1	GI	0	2.2	0.92	2.024	2.024
whitebaitsolitary	GI-LP0220-(1)CAM	2	1	1	1	1	1	GI	0	2.2	0.92	2.024	2.024
whitebaitsolitary	GI-LP0220-(1)CAM	3	1	1	1	1	1	GI	0	2.2	0.92	2.024	2.024
whitebaitsolitary	GI-LP0220-(1)CAM	4	1	1	1	1	1	GI	0	2.2	0.92	2.024	2.024
whitebaitsolitary	GI-LP0220-(1)CAM	5	1	1	1	1	1	GI	0	2.2	0.92	2.024	2.024
whitebaitsolitary	GI-LP0220-(1)CAM	6	1	1	1	1	1	GI	0	2.2	0.92	2.024	2.024
whitebaitsolitary	GI-LP0220-(1)CAM	9	1	1	1	1	1	GI	0	2.2	0.92	2.024	2.024
whitebaitsolitary	GI-LP0220-(1)CAM	10	1	1	1	1	1	GI	0	2.2	0.92	2.024	2.024
whitebaitsolitary	GI-LP0222-(1)CAM	3	1	1	1	1	1	GI	0	2.2	0.92	2.024	2.024
whitebaitsolitary	GI-LP0222-(1)CAM	4	1	1	1	1	1	GI	0	2.2	0.92	2.024	2.024
whitebaitsolitary	GI-LP0222-(1)CAM	6	1	2	1	2	3	GI	0	2.2	0.92	2.024	4.048
whitebaitsolitary	LB-LP0063-(1)CAM	1	1	3	1	3	7	LB	0	2.2	0.92	2.024	6.072
whitebaitsolitary	LB-LP0063-(1)CAM	3	1	1	1	1	5	LB	0	2.2	0.92	2.024	2.024
medium fishsolitary	GI-LP0068-(1)CAM	1	1	1	1	1	5	GI	0	na				not used in model
medium fishsolitary	LB-LP0063-(1)CAM	2	1	1	1	1	6	LB	0	na				not used in model
medium fishsolitary	LB-LP0144-(1)CAM	1	1	1	1	1	14	LB	0	na				not used in model
seahorsesolitary	GI-LP0214-(1)CAM	11	1	1	1	1	7	GI	0	na				not used in model
anchovygroup	GI-LP0068-(1)CAM	30	1	1	2	1	8	GI	1	5.2	5.5	28.6	28.6
anchovygroup	GI-LP0068-(1)CAM	48	1	1	2	1	1	GI	1	5.2	5.5	28.6	28.6
anchovygroup	GI-LP0068-(1)CAM	53	1	1	2	1	1	GI	1	5.2	5.5	28.6	28.6
anchovygroup	GI-LP0068-(1)CAM	56	2	1	2	2	15	GI	1	5.2	5.5	28.6	28.6
anchovygroup	GI-LP0156-(1)CAM	2	2	1	6	2	22	GI	1	5.2	5.5	28.6	28.6
anchovygroup	GI-LP0222-(1)CAM	7	15	0.066666667	24	1	445	GI	1	5.2	5.5	28.6	1.906666676
anchovygroup	LB-LP0100-(1)CAM	1	1	1	2	1	2	LB	1	5.2	5.5	28.6	28.6
anchovygroup	LB-LP0100-(1)CAM	2	10	0.5	4	5	86	LB	1	5.2	5.5	28.6	14.3
anchovygroup	LB-LP0100-(1)CAM	3	13	0.769230769	4	10	152	LB	1	5.2	5.5	28.6	21.99999999
anchovygroup	LB-LP0148-(1)CAM	1	1	2	2	2	3	LB	1	5.2	5.5	28.6	57.2
anchovysolitary	GI-LP0068-(1)CAM	39	1	1	1	1	1	GI	1	5.2	5.5	28.6	28.6
anchovysolitary	GI-LP0068-(1)CAM	40	1	1	1	1	2	GI	1	5.2	5.5	28.6	28.6
anchovysolitary	GI-LP0068-(1)CAM	55	10	0.7	7	7	145	GI	1	5.2	5.5	28.6	20.02
anchovysolitary	GI-LP0218-(1)CAM	26	1	1	2	1	1	GI	1	5.2	5.5	28.6	28.6
anchovysolitary	GI-LP0218-(1)CAM	30	1	1	2	1	1	GI	1	5.2	5.5	28.6	28.6
anchovysolitary	GI-LP0218-(1)CAM	31	1	1	2	1	1	GI	1	5.2	5.5	28.6	28.6
jellyfishgroup	LB-LP0063-(1)CAM	11	3	1	2	3	129	LB	1	0.4	88	35.2	35.2
jellyfishsolitary	GI-LP0068-(1)CAM	4	1	1	2	1	3	GI	1	0.4	88	35.2	35.2
jellyfishsolitary	LB-LP0063-(1)CAM	4	1	1	2	1	27	LB	1	0.4	88	35.2	35.2
jellyfishsolitary	LB-LP0128-(1)CAM	4	1	1	1	1	6	LB	1	0.4	88	35.2	35.2
jellyfishsolitary	LB-LP0144-(1)CAM	3	1	1	2	1	1	LB	1	0.4	88	35.2	35.2
jellyfishsolitary	LB-LP0145-(1)CAM	9	1	1	2	1	1	LB	1	0.4	88	35.2	35.2
small crustaceagroup	LB-LP0144-(1)CAM	2	1	12	2	12	10	LB	1	3	2.22E-02	6.66E-02	0.7992
spratgroup	GI-LP0216-(1)CAM	2	4	0.75	2	3	39	GI	1	5	2.6	13	9.75
spratgroup	GI-LP0216-(1)CAM	4	1	1	2	1	7	GI	1	5	2.6	13	13
spratgroup	GI-LP0216-(1)CAM	1	11	0.363636364	3	4	313	GI	1	5	2.6	13	4.727272732
spratgroup	GI-LP0218-(1)CAM	27	1	1	2	1	2	GI	1	5	2.6	13	13
spratgroup	GI-LP0218-(1)CAM	32	1	1	2	1	12	GI	1	5	2.6	13	13
spratgroup	GI-LP0218-(1)CAM	21	1	2	3	2	11	GI	1	5	2.6	13	26
spratsolitary	GI-LP0218-(1)CAM	29	1	1	2	1	1	GI	1	5	2.6	13	13
whitebaitgroup	GI-LP0068-(1)CAM	13	2	1	2	2	17	GI	1	2.2	0.92	2.024	2.024
whitebaitgroup	GI-LP0068-(1)CAM	66	1	7	4	7	145	GI	1	2.2	0.92	2.024	14.168
whitebaitgroup	GI-LP0217-(1)CAM	9	1	1	2	1	3	GI	1	2.2	0.92	2.024	2.024
whitebaitgroup	GI-LP0217-(1)CAM	37	1	2	2	2	3	GI	1	2.2	0.92	2.024	4.048
whitebaitgroup	GI-LP0217-(1)CAM	4	1	15	3	15	1650	GI	1	2.2	0.92	2.024	30.36
whitebaitgroup	GI-LP0217-(1)CAM	39	22	2.454545455	3	54	421	GI	1	2.2	0.92	2.024	4.968000001
whitebaitgroup	GI-LP0218-(1)CAM	11	9	1.222222222	2	11	272	GI	1	2.2	0.92	2.024	2.473777777
whitebaitgroup	GI-LP0218-(1)CAM	12	1	4	2	4	18	GI	1	2.2	0.92	2.024	8.096
whitebaitgroup	GI-LP0218-(1)CAM	2	1	10	3	10	174	GI	1	2.2	0.92	2.024	20.24
whitebaitgroup	GI-LP0218-(1)CAM	3	1	1	4	1	13	GI	1	2.2	0.92	2.024	2.024
whitebaitgroup	GI-LP0218-(1)CAM	5	7	1.571428571	4	11	128	GI	1	2.2	0.92	2.024	3.180571428
whitebaitsolitary	GI-LP0068-(1)CAM	79	1	1	2	1	1	GI	1	2.2	0.92	2.024	2.024
whitebaitsolitary	GI-LP0218-(1)CAM	4	1	1	1	1	1	GI	1	2.2	0.92	2.024	2.024
whitebaitsolitary	GI-LP0218-(1)CAM	10	1	1	2	1	1	GI	1	2.2	0.92	2.024	2.024
whitebaitsolitary	LB-LP0130-(1)CAM	4	1	1	2	1	1	LB	1	2.2	0.92	2.024	2.024
